# Supplementary material for: Plasma lipidomics analysis finds long chain cholesteryl esters to be associated with Alzheimer's disease
Source: Transl Psychiatry. 2015 Jan 13;5(1):e494–. doi: 10.1038/tp.2014.127 (PMC4312824; doi:10.1038/tp.2014.127)
Supplement: Supplementary Table 1 [file tp2014127x1.xls]

## Sheet: Sheet1
M/z	AD versus CTL					MCI versus CTL					AD versus MCI
	OR	L95	U95	p-value	q-value	OR	L95	U95	p-value	q-value	OR	L95	U95	p-value	q-value
894.75	0.151	0.05	0.38	0.000314	0.0181	0.455	0.22	0.89	0.0275	0.306	0.39	0.17	0.8	0.0158	0.536
942.75	0.213	0.08	0.46	0.000388	0.0181	0.623	0.4	0.93	0.0267	0.306	0.689	0.43	1.05	0.1	0.774
908.77	0.188	0.07	0.43	0.000424	0.0181	0.389	0.19	0.73	0.00537	0.191	0.424	0.21	0.79	0.0101	0.536
966.75	0.394	0.22	0.63	0.000469	0.0181	0.634	0.45	0.86	0.00657	0.191	0.826	0.59	1.14	0.253	0.922
968.77	0.318	0.16	0.57	0.000477	0.0181	0.609	0.38	0.92	0.0248	0.303	0.56	0.34	0.87	0.0148	0.536
866.72	0.251	0.1	0.52	0.000751	0.0181	0.632	0.37	1.04	0.082	0.414	0.55	0.29	0.97	0.0496	0.645
864.73	0.225	0.09	0.5	0.000752	0.0181	0.706	0.42	1.14	0.165	0.454	0.574	0.3	1.02	0.0692	0.734
922.78	0.186	0.06	0.46	0.000757	0.0181	0.368	0.16	0.78	0.0128	0.218	0.366	0.16	0.77	0.0124	0.536
890.75	0.149	0.04	0.4	0.00085	0.0181	0.622	0.33	1.13	0.125	0.414	0.501	0.24	0.97	0.0485	0.645
906.76	0.17	0.05	0.44	0.000896	0.0181	0.394	0.18	0.8	0.0144	0.218	0.359	0.15	0.78	0.013	0.536
892.74	0.2	0.07	0.48	0.000901	0.0181	0.515	0.26	0.96	0.0438	0.381	0.459	0.21	0.92	0.0348	0.626
888.72	0.105	0.02	0.35	0.00109	0.0197	0.764	0.47	1.18	0.242	0.454	0.546	0.25	1	0.0803	0.745
367.33	0.124	0.03	0.39	0.00131	0.0197	0.655	0.31	1.33	0.239	0.454	0.32	0.12	0.71	0.0106	0.536
906.85	0.21	0.07	0.5	0.0014	0.0197	0.38	0.19	0.7	0.00304	0.191	0.779	0.43	1.38	0.394	0.922
916.74	0.303	0.13	0.59	0.00146	0.0197	0.601	0.39	0.88	0.0142	0.218	0.762	0.47	1.18	0.24	0.922
992.77	0.506	0.32	0.75	0.00147	0.0197	0.651	0.45	0.9	0.0135	0.218	0.713	0.49	1	0.0592	0.686
882.76	0.231	0.08	0.53	0.00156	0.0197	0.668	0.37	1.14	0.153	0.451	0.448	0.2	0.88	0.03	0.626
918.75	0.214	0.07	0.52	0.0016	0.0197	0.595	0.31	1.09	0.103	0.414	0.475	0.23	0.93	0.036	0.626
856.74	0.141	0.04	0.43	0.00175	0.0204	0.858	0.37	1.96	0.716	0.562	0.145	0.04	0.42	0.00107	0.536
970.78	0.28	0.11	0.6	0.00244	0.0269	0.304	0.14	0.59	0.000878	0.191	0.774	0.42	1.39	0.393	0.922
970.79	0.362	0.18	0.67	0.00256	0.0269	0.641	0.38	1.04	0.0787	0.414	0.529	0.29	0.89	0.0232	0.626
868.73	0.218	0.07	0.55	0.00315	0.0311	0.9	0.45	1.77	0.76	0.58	0.398	0.18	0.82	0.0178	0.536
850.67	5.393	1.94	18.77	0.00323	0.0311	1.094	0.55	2.22	0.799	0.585	3.015	1.29	7.87	0.0158	0.536
651.54	0.249	0.09	0.59	0.00339	0.0313	0.265	0.1	0.6	0.00305	0.191	0.62	0.26	1.4	0.258	0.922
878.7	5.004	1.85	16.98	0.00385	0.0337	1.13	0.57	2.28	0.727	0.564	2.83	1.26	7.05	0.0171	0.536
794.6	6.134	1.96	24.07	0.00402	0.0337	1.193	0.56	2.6	0.651	0.55	2.381	0.99	6.27	0.0617	0.686
315.14	5.084	1.78	16.88	0.00412	0.0337	1.096	0.54	2.23	0.796	0.585	2.312	1.08	5.42	0.0394	0.626
944.77	0.304	0.12	0.66	0.00508	0.0384	0.465	0.24	0.83	0.0152	0.218	0.745	0.4	1.36	0.342	0.922
840.71	0.316	0.13	0.66	0.00527	0.0384	0.874	0.54	1.4	0.579	0.534	0.681	0.39	1.13	0.153	0.848
522.35	6.712	1.92	28.96	0.00538	0.0384	2.438	0.88	7.33	0.0953	0.414	2.538	0.78	9.38	0.137	0.84
812.31	0.165	0.04	0.54	0.00551	0.0384	0.548	0.2	1.36	0.21	0.454	0.404	0.17	0.92	0.0358	0.626
858.76	0.116	0.02	0.44	0.00555	0.0384	0.75	0.27	2.02	0.572	0.532	0.174	0.05	0.48	0.00227	0.536
780.55	0.353	0.15	0.71	0.00633	0.0418	0.46	0.25	0.78	0.00679	0.191	0.785	0.45	1.35	0.382	0.922
369.35	0.283	0.1	0.65	0.00642	0.0418	0.37	0.16	0.76	0.0103	0.208	0.607	0.27	1.31	0.21	0.892
546.36	5.275	1.7	19.89	0.0071	0.0449	2.905	1.13	8.21	0.0333	0.359	1.579	0.62	4.22	0.345	0.922
948.8	0.437	0.23	0.77	0.00744	0.0457	0.417	0.23	0.69	0.00148	0.191	0.855	0.55	1.32	0.485	0.96
822.64	5.003	1.64	17.95	0.00768	0.0459	1.22	0.52	2.92	0.648	0.55	2.889	1.06	8.72	0.0463	0.637
912.76	2.147	1.26	4	0.00811	0.0472	1.546	0.99	2.51	0.0635	0.381	1.191	0.75	1.9	0.451	0.933
920.76	0.277	0.1	0.68	0.00834	0.0474	0.533	0.26	1.05	0.0785	0.414	0.634	0.3	1.3	0.221	0.919
842.72	0.32	0.12	0.69	0.00865	0.0479	0.926	0.54	1.59	0.779	0.585	0.559	0.29	1	0.0614	0.686
946.78	0.398	0.19	0.77	0.00891	0.0481	0.405	0.21	0.73	0.00379	0.191	0.768	0.43	1.33	0.354	0.922
814.69	0.416	0.2	0.77	0.0111	0.0583	0.905	0.6	1.35	0.624	0.549	0.721	0.43	1.15	0.183	0.883
766.57	0.519	0.3	0.84	0.0129	0.0662	0.555	0.35	0.83	0.00752	0.195	0.83	0.53	1.28	0.401	0.922
834.6	6.563	1.6	33.4	0.0136	0.0676	1.8	0.6	5.64	0.298	0.454	2.685	0.82	10.23	0.118	0.84
834.6	0.239	0.07	0.7	0.0137	0.0676	0.352	0.12	0.95	0.0482	0.381	0.499	0.2	1.2	0.125	0.84
748.53	0.282	0.09	0.73	0.0148	0.0713	0.33	0.13	0.76	0.0127	0.218	0.634	0.26	1.5	0.305	0.922
923.75	12.544	1.85	119.13	0.0159	0.0739	0.707	0.18	2.56	0.6	0.539	19.836	3.07	180.95	0.00386	0.536
950.82	0.439	0.21	0.83	0.016	0.0739	0.533	0.3	0.91	0.0276	0.306	0.683	0.4	1.12	0.142	0.84
896.77	0.164	0.03	0.65	0.0169	0.0763	0.56	0.2	1.49	0.256	0.454	0.648	0.22	1.83	0.418	0.922
776.56	0.237	0.06	0.72	0.0172	0.0763	0.422	0.17	0.99	0.0545	0.381	0.553	0.22	1.31	0.188	0.883
496.33	9.203	1.66	68.35	0.0185	0.0803	3.908	1.09	16.21	0.0451	0.381	1.397	0.36	5.75	0.631	0.999
904.59	5.402	1.39	24.62	0.0201	0.0856	2.977	0.91	10.71	0.0792	0.414	1.998	0.49	8.98	0.345	0.922
151.1	5.113	1.37	23.29	0.0216	0.0897	2.481	0.8	8.39	0.126	0.414	1.529	0.54	4.51	0.428	0.922
794.57	0.434	0.2	0.86	0.0224	0.0897	0.479	0.25	0.85	0.0176	0.23	0.733	0.4	1.32	0.306	0.922
916.75	0.41	0.18	0.83	0.0224	0.0897	0.696	0.42	1.12	0.147	0.448	0.854	0.48	1.49	0.579	0.999
304.3	5.737	1.4	29.82	0.0227	0.0897	1.992	0.74	6.06	0.198	0.454	1.214	0.49	3.15	0.675	0.999
725.56	6.338	1.41	36.22	0.0236	0.0917	1.016	0.32	3.24	0.979	0.635	3.644	0.94	16.23	0.0717	0.737
577.52	0.365	0.14	0.84	0.024	0.0917	0.917	0.49	1.7	0.782	0.585	0.662	0.34	1.23	0.202	0.892
780.55	6.628	1.47	40.24	0.025	0.0936	1.729	0.65	5.04	0.287	0.454	2.547	0.75	9.45	0.143	0.84
688.6	0.345	0.12	0.83	0.0255	0.094	0.289	0.12	0.63	0.0032	0.191	0.984	0.49	2	0.964	0.999
808.58	0.397	0.16	0.84	0.0264	0.0956	0.493	0.23	0.96	0.0494	0.381	0.511	0.24	1	0.0634	0.686
563.58	5.816	1.36	32.5	0.0269	0.0962	2.538	0.88	8.09	0.096	0.414	1.408	0.46	4.43	0.547	0.992
523.47	0.428	0.19	0.88	0.0274	0.0963	0.927	0.52	1.66	0.795	0.585	0.676	0.37	1.18	0.179	0.883
942.75	0.551	0.31	0.91	0.0281	0.0973	0.881	0.6	1.28	0.513	0.525	0.648	0.39	1.04	0.0825	0.745
887.56	4.552	1.23	19.22	0.0289	0.0985	2.576	0.81	8.86	0.117	0.414	1.861	0.47	8.02	0.382	0.922
544.34	2.758	1.13	7.27	0.0303	0.101	1.88	0.87	4.29	0.117	0.414	1.189	0.53	2.69	0.673	0.999
944.74	5.813	1.3	33.46	0.0311	0.101	2.554	0.85	8.36	0.105	0.414	1.402	0.41	4.99	0.593	0.999
822.75	0.463	0.22	0.9	0.0311	0.101	0.929	0.54	1.6	0.788	0.585	0.671	0.37	1.16	0.164	0.861
673.59	7.407	1.28	52.68	0.032	0.103	1.879	0.5	7.4	0.354	0.476	1.875	0.41	9.23	0.424	0.922
888.76	0.447	0.2	0.91	0.035	0.106	0.9	0.5	1.61	0.72	0.562	0.833	0.4	1.67	0.609	0.999
628.55	8.785	1.35	82.13	0.0353	0.106	7.607	1.78	48.74	0.0153	0.218	0.913	0.27	2.95	0.879	0.999
695.57	5.961	1.19	35.38	0.0363	0.106	1.177	0.33	4.2	0.8	0.585	2.519	0.61	11.28	0.208	0.892
535.54	5.93	1.25	37.75	0.0369	0.106	2.641	0.87	8.9	0.0975	0.414	1.305	0.4	4.34	0.656	0.999
135.12	6.785	1.21	46.81	0.0371	0.106	2.118	0.54	8.66	0.283	0.454	1.653	0.41	6.81	0.477	0.96
671.58	0.387	0.15	0.91	0.0375	0.106	0.295	0.12	0.65	0.00419	0.191	1.016	0.5	2.1	0.966	0.999
830.72	0.357	0.13	0.9	0.0377	0.106	1.075	0.53	2.2	0.842	0.599	0.504	0.22	1.09	0.0925	0.749
630.62	4.57	1.16	21.32	0.0381	0.106	0.904	0.28	2.91	0.865	0.605	3.911	1.05	17.05	0.0523	0.665
549.49	0.43	0.18	0.92	0.0392	0.106	0.869	0.48	1.56	0.636	0.549	0.672	0.35	1.25	0.218	0.919
647.57	7.382	1.27	57.37	0.0392	0.106	1.618	0.48	5.86	0.445	0.502	2.267	0.55	10.11	0.265	0.922
711.55	5.133	1.14	26.85	0.0393	0.106	1.427	0.43	4.73	0.554	0.525	1.927	0.53	7.5	0.328	0.922
309.21	5.041	1.18	26.89	0.0394	0.106	2.426	0.77	8.21	0.137	0.438	1.267	0.39	4.21	0.693	0.999
147.12	6.656	1.19	46.46	0.0394	0.106	1.91	0.51	7.52	0.341	0.469	1.821	0.46	7.51	0.394	0.922
369.35	7.78	1.19	63.68	0.0399	0.106	1.53	0.38	6.32	0.55	0.525	2.476	0.5	13.56	0.274	0.922
928.75	0.369	0.13	0.92	0.0401	0.106	0.278	0.1	0.65	0.00589	0.191	0.906	0.44	1.84	0.783	0.999
247.24	7.279	1.17	56.67	0.0418	0.106	1.815	0.45	7.53	0.4	0.49	1.989	0.48	8.63	0.345	0.922
934.79	0.464	0.21	0.94	0.0419	0.106	0.662	0.36	1.17	0.169	0.454	0.447	0.21	0.89	0.0294	0.626
814.68	4.013	1.13	16.76	0.0421	0.106	2.567	0.91	8.53	0.097	0.414	0.985	0.33	2.84	0.978	0.999
287.27	6.133	1.15	40.31	0.0421	0.106	2.079	0.54	8.36	0.288	0.454	1.746	0.45	7.04	0.422	0.922
549.49	0.311	0.09	0.92	0.0435	0.107	1.051	0.42	2.62	0.914	0.622	0.295	0.09	0.83	0.0276	0.626
215.18	6.867	1.15	51.99	0.044	0.107	1.852	0.48	7.55	0.376	0.479	1.879	0.46	8.14	0.386	0.922
548.5	3.059	1.08	9.86	0.0446	0.107	2.489	1.03	6.51	0.0497	0.381	0.883	0.35	2.23	0.79	0.999
537.56	5.499	1.15	34.03	0.0447	0.107	2.611	0.81	9.29	0.119	0.414	1.177	0.35	4.09	0.793	0.999
369.35	0.359	0.12	0.93	0.0448	0.107	0.266	0.1	0.6	0.00273	0.191	1.132	0.53	2.46	0.75	0.999
102.1	2.874	1.06	8.82	0.0492	0.115	1.001	0.46	2.19	0.998	0.637	2.127	0.84	5.73	0.119	0.84
367.34	2.561	1.04	6.96	0.0494	0.115	1.494	0.7	3.29	0.304	0.458	1.276	0.6	2.76	0.525	0.971
369.35	7.296	1.08	62.32	0.0509	0.117	1.679	0.41	7.15	0.474	0.519	1.936	0.45	8.88	0.38	0.922
689.56	5.82	1.05	38.41	0.0516	0.117	1.434	0.39	5.32	0.584	0.534	1.913	0.5	7.75	0.349	0.922
493.5	4.698	1.07	25.4	0.0518	0.117	3.05	0.99	10.51	0.0605	0.381	1.132	0.35	3.64	0.833	0.999
203.18	5.69	1.04	37.79	0.0539	0.118	2.092	0.54	8.49	0.288	0.454	1.59	0.4	6.58	0.514	0.968
441.21	5.201	1.05	31.97	0.0547	0.118	2.717	0.8	10.19	0.119	0.414	1.13	0.35	3.77	0.839	0.999
369.35	4.005	1.01	18.34	0.0555	0.118	0.876	0.39	1.96	0.737	0.566	1.587	0.7	4.44	0.316	0.922
229.19	5.651	1.03	38.17	0.0559	0.118	2.122	0.55	8.55	0.275	0.454	1.772	0.43	7.61	0.43	0.922
305.25	6.005	1.01	42.03	0.056	0.118	1.995	0.5	8.26	0.327	0.469	1.417	0.32	6.33	0.642	0.999
627.53	4.599	0.99	23.92	0.0572	0.118	1.974	0.51	8.12	0.332	0.469	2.116	0.43	11.71	0.365	0.922
257.23	5.58	1	37.39	0.0591	0.118	2.007	0.52	8.08	0.313	0.468	1.51	0.37	6.41	0.568	0.999
524.37	5.423	1.07	37.53	0.0593	0.118	2.608	0.81	9.27	0.119	0.414	1.289	0.32	5.34	0.719	0.999
147.12	6.214	1.02	47.64	0.0594	0.118	2.638	0.72	10.77	0.154	0.451	1.065	0.28	4.02	0.925	0.999
816.99	1.945	1.01	4.12	0.06	0.118	1.418	0.83	2.51	0.213	0.454	1.021	0.52	2.01	0.95	0.999
496.34	5.142	1	31.86	0.06	0.118	3.933	1.01	17.65	0.0581	0.381	1.133	0.24	5.51	0.874	0.999
820.74	0.475	0.21	1.01	0.0607	0.118	0.971	0.52	1.84	0.928	0.626	0.687	0.34	1.33	0.273	0.922
149.02	5.052	0.99	31.03	0.0612	0.118	2.75	0.76	10.82	0.132	0.43	1.284	0.33	5.09	0.716	0.999
690.62	4.889	0.97	28.47	0.0614	0.118	1.764	0.48	6.63	0.39	0.484	1.613	0.37	7.35	0.525	0.971
243.21	5.266	0.98	33.59	0.0615	0.118	1.801	0.48	6.99	0.382	0.481	1.801	0.45	7.6	0.411	0.922
820.62	0.397	0.14	1.01	0.0649	0.118	0.481	0.2	1.07	0.0832	0.414	0.54	0.23	1.19	0.136	0.84
832.74	0.427	0.16	1.01	0.0651	0.118	0.964	0.49	1.91	0.916	0.622	0.57	0.26	1.2	0.147	0.848
184.07	4.599	0.98	26.2	0.0652	0.118	0.68	0.19	2.33	0.542	0.525	3.628	0.93	16.64	0.0762	0.745
521.53	4.968	0.99	32.27	0.0659	0.118	2.417	0.77	8.27	0.139	0.439	1.133	0.33	3.97	0.843	0.999
853.7	3.428	0.97	14.06	0.0662	0.118	0.707	0.24	1.97	0.513	0.525	3.617	1.13	13.4	0.039	0.626
219.21	5.249	0.96	34.93	0.0662	0.118	1.605	0.42	6.28	0.488	0.521	1.977	0.48	8.58	0.348	0.922
161.13	5.485	0.95	37.9	0.0663	0.118	1.959	0.5	8.06	0.338	0.469	1.642	0.4	6.99	0.493	0.96
772.26	5.146	1.03	35.28	0.0666	0.118	2.019	0.65	6.82	0.233	0.454	1.432	0.4	5.3	0.582	0.999
834.75	0.422	0.16	1.04	0.0694	0.118	0.67	0.33	1.32	0.251	0.454	0.816	0.38	1.71	0.59	0.999
287.27	4.75	0.95	28.93	0.0696	0.118	2.454	0.71	9.17	0.162	0.454	1.076	0.29	4.05	0.913	0.999
549.56	6.443	0.97	58.46	0.0701	0.118	4.106	1.12	17.41	0.0411	0.381	0.704	0.18	2.62	0.603	0.999
551.5	0.49	0.21	1.03	0.0714	0.118	0.885	0.51	1.52	0.656	0.551	0.798	0.44	1.4	0.441	0.922
766.56	2.587	0.96	7.82	0.0718	0.118	1.154	0.56	2.41	0.697	0.558	1.486	0.67	3.41	0.333	0.922
772.62	2.578	0.96	7.82	0.0718	0.118	0.848	0.39	1.83	0.674	0.553	2.593	1.07	6.92	0.0437	0.626
229.27	4.784	0.92	29.04	0.0719	0.118	1.669	0.49	5.94	0.417	0.496	1.734	0.49	6.52	0.4	0.922
836.76	0.437	0.17	1.04	0.0721	0.118	0.99	0.5	1.96	0.977	0.635	0.576	0.27	1.18	0.143	0.84
839.68	3.226	0.95	12.76	0.0729	0.118	0.63	0.22	1.69	0.367	0.479	3.963	1.25	14.72	0.027	0.626
189.16	5.095	0.91	33.97	0.0736	0.118	2.12	0.55	8.58	0.277	0.454	1.529	0.37	6.48	0.556	0.996
475.41	4.503	0.92	26.02	0.0737	0.118	2.735	0.84	9.74	0.104	0.414	0.971	0.28	3.33	0.962	0.999
179.11	4.353	0.93	24.91	0.0748	0.118	2.213	0.68	7.7	0.194	0.454	1.203	0.35	4.18	0.767	0.999
684.2	2.761	0.95	9.15	0.0751	0.118	1.488	0.68	3.37	0.326	0.469	1.199	0.54	2.69	0.654	0.999
852.8	0.55	0.27	1.04	0.0753	0.118	0.937	0.57	1.53	0.794	0.585	0.78	0.46	1.27	0.331	0.922
666.62	5.402	0.92	39.99	0.0756	0.118	1.318	0.35	4.98	0.679	0.553	2.127	0.53	9.42	0.299	0.922
888.76	1.964	0.96	4.35	0.076	0.118	1.275	0.69	2.42	0.441	0.502	1.46	0.76	2.95	0.269	0.922
253.15	3.992	0.91	20.48	0.0763	0.118	1.975	0.64	6.44	0.242	0.454	1.192	0.39	3.71	0.759	0.999
561.56	4.254	0.93	24.5	0.0767	0.118	2.618	0.82	9.25	0.115	0.414	1.106	0.32	3.83	0.871	0.999
828.69	4.312	0.91	24.5	0.0768	0.118	2.561	0.73	9.78	0.151	0.449	1.16	0.32	4.34	0.822	0.999
137.09	4.187	0.91	22.87	0.0771	0.118	2.028	0.6	7.26	0.26	0.454	1.316	0.37	4.8	0.67	0.999
697.59	0.293	0.07	1.08	0.0774	0.118	0.399	0.12	1.16	0.106	0.414	0.599	0.23	1.51	0.283	0.922
565.57	4.124	0.92	22.46	0.0774	0.118	1.629	0.5	5.47	0.418	0.496	1.49	0.46	5.02	0.509	0.966
788.39	4.214	0.99	23.6	0.0777	0.118	1.582	0.58	4.75	0.381	0.481	1.802	0.53	6.37	0.347	0.922
824.77	0.482	0.2	1.05	0.0782	0.118	0.958	0.54	1.68	0.881	0.608	0.74	0.39	1.34	0.334	0.922
177.12	3.817	0.91	18.84	0.0782	0.118	2.158	0.75	6.76	0.164	0.454	1.03	0.37	2.87	0.954	0.999
850.78	0.463	0.19	1.07	0.0796	0.118	0.892	0.46	1.74	0.734	0.566	0.74	0.36	1.47	0.394	0.922
856.59	0.376	0.12	1.08	0.08	0.118	0.565	0.21	1.42	0.237	0.454	0.509	0.2	1.22	0.138	0.84
720.59	2.932	0.93	10.73	0.0801	0.118	0.869	0.34	2.18	0.763	0.582	2.703	0.89	8.91	0.0878	0.749
589.59	3.849	0.92	19.91	0.0804	0.118	2.068	0.71	6.48	0.192	0.454	1.199	0.37	3.98	0.762	0.999
257.25	4.513	0.89	28.1	0.0812	0.118	2.215	0.62	8.58	0.231	0.454	1.108	0.3	4.07	0.876	0.999
175.15	4.732	0.88	30.77	0.0819	0.118	1.68	0.49	6.02	0.413	0.493	1.402	0.39	5.16	0.604	0.999
577.52	0.453	0.18	1.08	0.0821	0.118	0.879	0.44	1.74	0.708	0.559	0.773	0.37	1.56	0.475	0.96
309.16	2.922	0.92	10.68	0.0822	0.118	2.183	0.83	6.27	0.126	0.414	1.004	0.41	2.44	0.993	1
103.26	2.5	0.96	7.78	0.0833	0.119	0.815	0.41	1.59	0.546	0.525	2.557	1.08	6.82	0.0431	0.626
749.58	0.563	0.28	1.06	0.0853	0.12	0.683	0.35	1.24	0.226	0.454	0.611	0.31	1.13	0.127	0.84
668.27	1.998	0.94	4.67	0.0853	0.12	1.226	0.7	2.21	0.482	0.52	1.102	0.57	2.21	0.772	0.999
884.76	3.438	0.91	16.02	0.0854	0.12	2.484	0.87	7.8	0.0999	0.414	0.91	0.3	2.78	0.866	0.999
385.22	3.589	0.88	17.06	0.0867	0.12	1.487	0.51	4.41	0.464	0.513	1.67	0.57	5.09	0.352	0.922
746.6	2.866	0.91	10.46	0.087	0.12	0.738	0.3	1.75	0.492	0.523	2.647	0.99	7.8	0.0611	0.686
185.09	3.294	0.88	14.39	0.0884	0.12	2.314	0.84	6.94	0.115	0.414	1	0.35	2.85	1	1
257.23	4.846	0.84	33.46	0.0886	0.12	1.852	0.52	6.96	0.346	0.471	1.394	0.38	5.27	0.616	0.999
523.47	0.487	0.2	1.07	0.0888	0.12	1.203	0.67	2.19	0.534	0.525	0.484	0.22	0.97	0.056	0.686
161.13	0.424	0.15	1.09	0.089	0.12	0.287	0.11	0.66	0.00526	0.191	1.265	0.57	2.88	0.567	0.999
113.06	3.941	0.86	21.42	0.0891	0.12	2.203	0.66	7.89	0.207	0.454	1.169	0.33	4.14	0.805	0.999
273.26	4.368	0.83	26.77	0.0913	0.121	2.051	0.54	8.21	0.296	0.454	1.454	0.35	6.13	0.602	0.999
103.24	3.672	0.86	18.46	0.0921	0.121	0.701	0.25	1.87	0.479	0.52	2.472	0.85	8.17	0.113	0.837
651.61	5.202	0.81	40.06	0.0923	0.121	1.41	0.34	5.89	0.633	0.549	2.06	0.47	9.77	0.346	0.922
119.08	4.077	0.84	23.37	0.0928	0.121	4.184	1.15	17.27	0.0366	0.362	0.708	0.19	2.57	0.6	0.999
806.57	0.358	0.1	1.15	0.0934	0.121	0.4	0.12	1.19	0.113	0.414	0.501	0.17	1.36	0.182	0.883
782.72	4.496	0.82	29.2	0.0936	0.121	1.765	0.49	6.61	0.386	0.483	1.455	0.39	5.66	0.58	0.999
718.58	2.189	0.9	5.8	0.0942	0.121	0.532	0.23	1.13	0.112	0.414	4.028	1.6	11.61	0.00534	0.536
123.08	3.929	0.83	21.78	0.095	0.122	2.003	0.6	7.06	0.264	0.454	1.243	0.35	4.44	0.734	0.999
575.57	4.183	0.82	25.1	0.0963	0.122	3.333	0.97	12.93	0.0651	0.384	0.785	0.23	2.65	0.697	0.999
135.12	4.47	0.82	29.47	0.0973	0.122	2.146	0.57	8.62	0.264	0.454	1.217	0.3	4.95	0.782	0.999
803.65	3.114	0.86	13.37	0.0998	0.122	1.362	0.52	3.66	0.531	0.525	1.618	0.54	5.06	0.394	0.922
184.07	3.132	0.85	13.34	0.0999	0.122	0.741	0.25	2.1	0.576	0.533	3.125	0.92	11.83	0.0777	0.745
757.62	3.385	0.85	16.19	0.1	0.122	1.137	0.37	3.55	0.822	0.591	2.362	0.68	9.24	0.191	0.884
161.13	4.288	0.8	27.3	0.101	0.122	1.767	0.51	6.35	0.369	0.479	1.368	0.38	5	0.628	0.999
139.08	3.633	0.82	18.93	0.101	0.122	2.693	0.83	9.55	0.108	0.414	0.882	0.25	3.08	0.843	0.999
812.94	0.543	0.24	1.08	0.102	0.122	0.561	0.29	0.99	0.0632	0.381	0.805	0.43	1.5	0.492	0.96
824.65	2.248	0.88	6.32	0.102	0.122	1.18	0.56	2.53	0.663	0.553	1.227	0.53	2.94	0.636	0.999
369.35	4.689	0.79	33.96	0.103	0.122	1.436	0.39	5.36	0.583	0.534	1.715	0.43	7.17	0.446	0.929
837.66	2.75	0.86	10.21	0.103	0.122	0.768	0.29	1.97	0.584	0.534	3.569	1.15	12.92	0.0367	0.626
649.59	4.766	0.78	35.72	0.104	0.122	1.604	0.42	6.3	0.488	0.521	1.48	0.37	6.22	0.583	0.999
221.12	3.553	0.81	18.08	0.104	0.122	2.082	0.65	7.11	0.225	0.454	1.127	0.33	3.88	0.847	0.999
663.45	3.605	0.8	18.66	0.105	0.122	1.861	0.59	6.18	0.296	0.454	1.209	0.37	4.06	0.754	0.999
842.71	3.331	0.82	15.88	0.106	0.122	1.848	0.62	5.76	0.274	0.454	1.3	0.42	4.14	0.649	0.999
878.82	0.543	0.25	1.12	0.107	0.122	0.934	0.53	1.65	0.814	0.59	0.792	0.45	1.37	0.41	0.922
607.39	3.548	0.79	18.02	0.107	0.122	1.749	0.55	5.77	0.345	0.471	1.256	0.37	4.31	0.712	0.999
671.57	3.757	0.78	20.79	0.109	0.122	1.309	0.41	4.25	0.648	0.55	1.652	0.47	6.04	0.437	0.922
623.37	4.131	0.77	26.07	0.109	0.122	2.018	0.55	7.86	0.296	0.454	1.292	0.32	5.27	0.715	0.999
693.56	0.414	0.13	1.18	0.11	0.122	0.216	0.06	0.63	0.00854	0.195	1.098	0.43	2.82	0.843	0.999
870.74	2.973	0.88	13.15	0.11	0.122	1.722	0.71	4.52	0.241	0.454	1.479	0.51	4.55	0.476	0.96
687.55	3.74	0.77	20.66	0.11	0.122	1.325	0.41	4.33	0.636	0.549	1.652	0.49	5.83	0.423	0.922
804.71	0.574	0.27	1.11	0.111	0.122	1.374	0.74	2.67	0.322	0.469	0.343	0.14	0.73	0.00952	0.536
233.23	3.886	0.77	22.82	0.111	0.122	1.814	0.51	6.75	0.362	0.479	1.373	0.36	5.38	0.644	0.999
796.62	2.185	0.86	6.07	0.112	0.122	1.176	0.55	2.56	0.677	0.553	1.296	0.5	3.46	0.595	0.999
189.16	4.389	0.74	30.19	0.112	0.122	1.425	0.4	5.27	0.586	0.535	1.378	0.38	5.12	0.625	0.999
181.1	3.317	0.79	16.29	0.115	0.122	2.666	0.84	9.61	0.109	0.414	1.034	0.34	3.07	0.952	0.999
864.8	0.535	0.24	1.13	0.115	0.122	1.094	0.6	2.01	0.767	0.583	0.595	0.3	1.12	0.117	0.84
184.07	2.788	0.81	10.71	0.115	0.122	0.313	0.1	0.9	0.0398	0.381	4.893	1.65	17.02	0.00717	0.536
233.23	3.954	0.75	24.07	0.115	0.122	1.636	0.48	5.81	0.434	0.502	1.299	0.36	4.77	0.688	0.999
247.24	4.075	0.75	26.15	0.116	0.122	1.737	0.52	6.03	0.371	0.479	1.318	0.37	4.84	0.671	0.999
756.59	1.598	0.93	3.03	0.116	0.122	0.872	0.56	1.35	0.539	0.525	1.908	1.05	3.72	0.0436	0.626
668.64	4.681	0.73	36.35	0.116	0.122	0.882	0.19	3.86	0.868	0.605	3.24	0.66	18.09	0.159	0.858
313.27	0.367	0.1	1.21	0.117	0.122	1.095	0.41	2.96	0.856	0.604	0.404	0.11	1.27	0.136	0.84
884.79	0.412	0.13	1.22	0.118	0.122	0.501	0.17	1.37	0.186	0.454	1.014	0.4	2.65	0.977	0.999
642.61	4.312	0.74	30.31	0.118	0.122	0.681	0.17	2.55	0.571	0.532	3.045	0.73	14.36	0.138	0.84
685.44	3.655	0.74	20.04	0.119	0.122	1.491	0.43	5.38	0.533	0.525	1.59	0.43	6.07	0.488	0.96
101.06	3.248	0.77	15.66	0.12	0.122	2.114	0.66	7.23	0.216	0.454	1.172	0.34	4.02	0.798	0.999
533.53	3.424	0.77	18.24	0.12	0.122	2.593	0.84	8.86	0.108	0.414	1.026	0.3	3.44	0.966	0.999
883.77	1.914	0.86	4.54	0.12	0.122	0.967	0.5	1.8	0.916	0.622	2.414	1.18	5.55	0.0239	0.626
792.55	0.49	0.19	1.18	0.121	0.122	0.61	0.27	1.32	0.221	0.454	0.453	0.18	1.09	0.0835	0.745
742.62	4.268	0.72	30.61	0.123	0.122	1.606	0.46	5.9	0.461	0.512	1.261	0.36	4.48	0.713	0.999
835.67	2.267	0.82	6.91	0.124	0.122	0.58	0.22	1.4	0.238	0.454	3.03	1.14	9.19	0.0349	0.626
175.15	3.653	0.73	20.77	0.124	0.122	1.82	0.49	6.98	0.37	0.479	1.296	0.33	5.11	0.708	0.999
703.57	2.832	0.78	11.61	0.125	0.122	0.719	0.25	1.99	0.528	0.525	3.059	0.87	12.11	0.0931	0.749
866.73	0.622	0.33	1.11	0.125	0.122	1.222	0.76	1.99	0.406	0.492	0.663	0.39	1.08	0.108	0.812
536.44	1.875	0.89	4.5	0.126	0.122	0.63	0.36	1.04	0.0845	0.414	2.538	1.33	5.47	0.00894	0.536
451.45	2.778	0.81	11.74	0.126	0.122	2.755	1.02	8.84	0.0621	0.381	0.845	0.28	2.48	0.761	0.999
603.53	0.356	0.09	1.29	0.126	0.122	0.304	0.09	0.89	0.0348	0.362	1.566	0.51	4.99	0.435	0.922
679.43	3.839	0.72	24.24	0.127	0.122	2.083	0.58	7.96	0.266	0.454	1.13	0.29	4.43	0.858	0.999
505.5	3.335	0.76	17.61	0.127	0.122	2.541	0.84	8.49	0.11	0.414	0.909	0.28	2.92	0.872	0.999
668.63	2.167	0.82	6.13	0.127	0.122	1.055	0.48	2.31	0.892	0.611	1.82	0.73	4.84	0.209	0.892
764.67	0.685	0.41	1.1	0.127	0.122	1.013	0.68	1.52	0.95	0.633	0.867	0.57	1.3	0.49	0.96
520.44	2.825	0.77	11.66	0.128	0.122	2.307	0.81	7	0.125	0.414	1.02	0.31	3.33	0.973	0.999
680.48	3.836	0.71	24.01	0.128	0.122	1.542	0.43	5.68	0.506	0.525	1.538	0.41	5.95	0.522	0.97
782.57	4.895	0.69	43.35	0.128	0.122	1.05	0.23	4.82	0.949	0.633	2.733	0.55	15.34	0.231	0.922
612.56	0.484	0.18	1.19	0.128	0.122	1.004	0.47	2.15	0.992	0.637	0.676	0.31	1.45	0.32	0.922
656.62	3.027	0.76	13.79	0.128	0.122	2.21	0.7	7.41	0.182	0.454	0.924	0.28	2.99	0.895	0.999
551.5	0.493	0.19	1.2	0.128	0.122	0.96	0.45	2.05	0.915	0.622	0.699	0.31	1.55	0.385	0.922
522.35	2.963	0.77	13.03	0.128	0.122	1.927	0.65	6.08	0.245	0.454	1.304	0.39	4.49	0.667	0.999
593.6	3.214	0.75	16.33	0.131	0.124	1.278	0.36	4.58	0.702	0.558	1.817	0.56	6.24	0.324	0.922
509.53	3.439	0.73	19.46	0.132	0.124	2.251	0.68	8.13	0.194	0.454	1.059	0.3	3.8	0.928	0.999
846.28	3.694	0.71	22.7	0.133	0.124	1.375	0.37	5.17	0.63	0.549	1.701	0.44	6.81	0.44	0.922
673.59	3.91	0.69	25.42	0.133	0.124	1.334	0.35	5.09	0.669	0.553	1.817	0.44	7.84	0.411	0.922
355.18	2.634	0.84	10.45	0.133	0.124	1.593	0.59	4.47	0.363	0.479	1.339	0.58	3.29	0.502	0.963
507.51	3.27	0.73	17.24	0.134	0.124	2.582	0.83	8.86	0.112	0.414	0.963	0.29	3.17	0.95	0.999
183.1	2.994	0.74	13.84	0.135	0.124	2.074	0.69	6.62	0.201	0.454	1.025	0.32	3.25	0.966	0.999
709.53	0.416	0.12	1.29	0.137	0.125	0.219	0.05	0.76	0.0233	0.294	0.909	0.32	2.57	0.854	0.999
892.83	0.61	0.31	1.15	0.137	0.125	1.019	0.61	1.71	0.942	0.633	0.696	0.39	1.18	0.195	0.888
980.27	2.854	0.74	12.24	0.138	0.125	1.481	0.57	3.97	0.425	0.502	1.23	0.44	3.47	0.689	0.999
111.08	2.907	0.73	12.93	0.139	0.126	1.915	0.61	6.31	0.27	0.454	1.154	0.35	3.79	0.81	0.999
813.68	2.173	0.8	6.48	0.141	0.127	0.568	0.23	1.31	0.196	0.454	3.613	1.34	11.08	0.0161	0.536
215.13	3.023	0.71	14.38	0.143	0.128	1.879	0.6	6.11	0.28	0.454	1.272	0.39	4.29	0.692	0.999
381.35	1.69	0.87	3.61	0.143	0.128	0.964	0.59	1.57	0.882	0.608	2.233	1.2	4.46	0.0156	0.536
213.12	3.023	0.72	14.73	0.143	0.128	2.036	0.66	6.71	0.225	0.454	1.002	0.29	3.46	0.997	1
808.73	0.465	0.16	1.25	0.144	0.128	1.267	0.59	2.79	0.546	0.525	0.408	0.15	1	0.0626	0.686
904.75	2.231	0.79	7.11	0.145	0.128	0.75	0.31	1.73	0.506	0.525	4.344	1.52	14.71	0.0104	0.536
614.59	0.54	0.23	1.22	0.146	0.129	0.626	0.29	1.28	0.206	0.454	0.729	0.32	1.61	0.436	0.922
115.07	2.993	0.7	14.36	0.148	0.13	2.046	0.64	6.89	0.231	0.454	1.068	0.32	3.55	0.914	0.999
862.79	0.559	0.24	1.21	0.151	0.132	0.85	0.49	1.46	0.557	0.525	0.747	0.41	1.32	0.324	0.922
237.15	2.685	0.73	11.33	0.152	0.133	1.848	0.63	5.74	0.269	0.454	1.086	0.33	3.54	0.89	0.999
369.35	3.575	0.69	23.49	0.153	0.133	1.293	0.35	4.88	0.697	0.558	1.563	0.37	6.93	0.544	0.992
794.72	0.669	0.38	1.15	0.154	0.133	1.055	0.67	1.66	0.815	0.59	0.817	0.51	1.28	0.388	0.922
906.26	2.541	0.73	9.79	0.155	0.133	1.622	0.66	4.15	0.299	0.454	1.071	0.4	2.86	0.89	0.999
806.72	0.429	0.12	1.32	0.157	0.135	1.286	0.56	3.04	0.556	0.525	0.436	0.15	1.12	0.0976	0.766
179.18	3.609	0.63	23.71	0.158	0.135	1.556	0.38	6.47	0.536	0.525	1.612	0.39	6.96	0.512	0.968
993.93	3.588	0.64	23.31	0.159	0.135	0.733	0.19	2.77	0.649	0.55	2.359	0.56	11.08	0.254	0.922
455.24	2.36	0.75	8.42	0.159	0.135	1.487	0.66	3.73	0.364	0.479	0.922	0.38	2.25	0.853	0.999
203.18	3.319	0.65	19.57	0.16	0.135	1.757	0.52	6.19	0.366	0.479	1.125	0.31	4.13	0.857	0.999
419.34	2.741	0.68	11.94	0.161	0.135	1.668	0.52	5.56	0.393	0.486	1.31	0.41	4.33	0.65	0.999
102.33	2.004	0.79	5.63	0.161	0.135	0.817	0.36	1.81	0.618	0.549	1.834	0.8	4.51	0.165	0.861
856.73	0.242	0.03	1.7	0.163	0.136	1.382	0.34	5.85	0.651	0.55	0.48	0.1	1.97	0.325	0.922
579.53	5.962	0.52	88.03	0.163	0.136	3.538	0.54	26.36	0.198	0.454	1.032	0.12	8.65	0.977	0.999
856.72	2.236	0.75	7.72	0.165	0.137	2.092	0.81	5.83	0.138	0.438	0.989	0.38	2.59	0.982	0.999
243.21	3.468	0.63	22.63	0.168	0.139	1.361	0.39	4.88	0.629	0.549	1.48	0.4	5.61	0.554	0.996
109.07	2.62	0.68	11.15	0.17	0.14	2.043	0.68	6.56	0.212	0.454	1.038	0.33	3.3	0.949	0.999
792.57	0.457	0.14	1.35	0.172	0.141	0.307	0.09	0.93	0.0489	0.381	0.938	0.37	2.38	0.892	0.999
697.59	2.215	0.75	7.54	0.173	0.142	0.999	0.4	2.44	0.998	0.637	1.473	0.58	4.06	0.428	0.922
908.79	2.522	0.7	10.69	0.178	0.145	0.991	0.39	2.5	0.985	0.636	2.149	0.73	6.89	0.178	0.883
767.62	3.042	0.62	16.83	0.181	0.147	1.643	0.49	5.74	0.425	0.502	1.258	0.35	4.62	0.725	0.999
804.56	2.091	0.72	6.51	0.182	0.147	1.579	0.6	4.28	0.356	0.478	1.072	0.34	3.39	0.905	0.999
768.55	1.617	0.85	3.73	0.183	0.147	1.22	0.72	2.16	0.456	0.511	1.061	0.43	2.66	0.897	0.999
770.6	1.872	0.76	4.97	0.186	0.149	0.827	0.4	1.68	0.6	0.539	1.848	0.83	4.31	0.139	0.84
169.08	2.429	0.67	9.78	0.187	0.149	1.833	0.64	5.55	0.268	0.454	1.076	0.36	3.25	0.895	0.999
141.09	2.715	0.64	13.06	0.187	0.149	2.155	0.66	7.51	0.209	0.454	0.987	0.29	3.35	0.983	0.999
255.13	2.577	0.64	11.26	0.188	0.149	1.773	0.56	5.9	0.336	0.469	1.069	0.34	3.38	0.908	0.999
669.24	2.537	0.67	11.13	0.188	0.149	1.118	0.46	2.78	0.803	0.585	1.143	0.47	3.01	0.773	0.999
550.63	2.339	0.66	8.9	0.193	0.152	1.542	0.52	4.67	0.433	0.502	0.876	0.29	2.6	0.811	0.999
127.07	2.654	0.63	12.72	0.196	0.154	2.147	0.68	7.28	0.201	0.454	0.986	0.3	3.2	0.981	0.999
536.43	0.658	0.34	1.23	0.198	0.154	0.532	0.29	0.94	0.0357	0.362	1.136	0.64	2.06	0.666	0.999
197.12	2.731	0.61	13.75	0.199	0.154	2.223	0.66	7.99	0.205	0.454	0.963	0.27	3.43	0.954	0.999
153.09	2.596	0.62	11.89	0.199	0.154	2.172	0.67	7.51	0.203	0.454	0.944	0.28	3.15	0.925	0.999
792.7	0.697	0.39	1.2	0.199	0.154	1.088	0.7	1.72	0.713	0.562	0.854	0.52	1.38	0.519	0.968
832.59	1.948	0.72	5.67	0.199	0.154	1.562	0.64	3.95	0.333	0.469	0.945	0.33	2.64	0.913	0.999
647.45	2.402	0.66	9.94	0.2	0.154	1.879	0.66	5.77	0.25	0.454	0.967	0.29	3.22	0.955	0.999
239.13	2.46	0.62	10.63	0.205	0.157	2.122	0.66	7.3	0.215	0.454	0.961	0.29	3.23	0.948	0.999
763.28	2.84	0.59	16	0.21	0.16	1.026	0.29	3.71	0.968	0.635	1.864	0.5	7.51	0.361	0.922
612.59	2.774	0.59	15.22	0.211	0.16	1.727	0.51	6.06	0.381	0.481	1.096	0.32	3.72	0.881	0.999
575.5	0.497	0.16	1.48	0.213	0.16	0.821	0.32	2.08	0.675	0.553	0.881	0.31	2.48	0.809	0.999
419.35	3.082	0.55	20.17	0.213	0.16	2.668	0.74	10.53	0.142	0.445	0.829	0.21	3.13	0.781	0.999
804.55	0.551	0.21	1.4	0.214	0.16	0.467	0.2	1.03	0.0681	0.389	1.008	0.46	2.21	0.985	0.999
287.15	0.679	0.35	1.21	0.214	0.16	0.469	0.24	0.83	0.0165	0.223	1.818	0.82	4.31	0.153	0.848
165.09	2.466	0.6	10.89	0.214	0.16	1.902	0.59	6.46	0.288	0.454	1.032	0.33	3.24	0.956	0.999
724.53	1.994	0.69	6.32	0.215	0.16	0.808	0.35	1.79	0.6	0.539	1.911	0.81	4.9	0.152	0.848
730.54	0.517	0.17	1.45	0.219	0.161	0.61	0.22	1.63	0.332	0.469	0.743	0.26	2.05	0.567	0.999
578.59	2.45	0.61	11.16	0.22	0.161	2.177	0.71	7.17	0.181	0.454	1.088	0.34	3.57	0.887	0.999
131.07	2.58	0.58	12.75	0.22	0.161	2.147	0.67	7.33	0.205	0.454	0.875	0.26	2.91	0.826	0.999
692.63	2.073	0.68	7.17	0.22	0.161	1.215	0.46	3.27	0.694	0.558	1.231	0.45	3.51	0.686	0.999
700.53	1.684	0.76	4.08	0.221	0.161	1.224	0.65	2.37	0.533	0.525	1.517	0.68	3.53	0.315	0.922
157.08	2.642	0.58	13.59	0.221	0.161	1.847	0.56	6.43	0.319	0.469	0.959	0.27	3.41	0.948	0.999
577.52	0.519	0.17	1.44	0.221	0.161	1.08	0.46	2.55	0.858	0.604	0.642	0.26	1.52	0.318	0.922
811.66	1.843	0.71	5.22	0.222	0.161	0.721	0.3	1.65	0.445	0.502	2.951	1.09	9.01	0.0423	0.626
902.81	1.793	0.71	4.76	0.223	0.161	1.093	0.47	2.53	0.834	0.595	1.9	0.79	4.89	0.163	0.861
796.74	0.607	0.26	1.32	0.223	0.161	1.218	0.69	2.18	0.495	0.523	0.591	0.28	1.14	0.137	0.84
790.69	0.745	0.45	1.19	0.224	0.161	1.013	0.67	1.53	0.951	0.633	0.918	0.61	1.37	0.678	0.999
832.24	2.004	0.66	6.48	0.226	0.162	1.455	0.64	3.4	0.375	0.479	1.011	0.42	2.42	0.981	0.999
383.37	1.538	0.78	3.24	0.229	0.163	1.198	0.66	2.21	0.554	0.525	1.656	0.78	3.72	0.198	0.888
886.82	0.608	0.24	1.23	0.23	0.163	1.01	0.56	1.81	0.973	0.635	0.619	0.31	1.1	0.128	0.84
790.57	0.604	0.25	1.34	0.23	0.163	0.508	0.24	1.01	0.0635	0.381	0.898	0.45	1.76	0.753	0.999
742.57	1.781	0.71	4.85	0.232	0.163	0.906	0.43	1.89	0.791	0.585	2.035	0.85	5.25	0.122	0.84
762.66	0.755	0.47	1.19	0.233	0.163	1.009	0.69	1.49	0.963	0.633	0.909	0.61	1.35	0.639	0.999
826.69	0.513	0.16	1.52	0.233	0.163	0.812	0.31	2.11	0.665	0.553	0.957	0.34	2.73	0.934	0.999
211.13	2.36	0.59	10.26	0.233	0.163	1.72	0.57	5.39	0.339	0.469	1	0.31	3.24	0.999	1
880.72	1.856	0.68	5.37	0.236	0.164	0.521	0.2	1.28	0.164	0.454	2.335	0.92	6.37	0.0819	0.745
520.34	1.782	0.71	4.87	0.236	0.164	1.203	0.55	2.68	0.642	0.55	1.649	0.68	4.22	0.28	0.922
744.59	1.66	0.74	4.06	0.237	0.165	0.722	0.37	1.37	0.326	0.469	2.05	0.95	4.81	0.0799	0.745
683.6	2.672	0.54	14.75	0.238	0.165	1.325	0.45	4.27	0.617	0.549	1.205	0.4	3.91	0.742	0.999
768.55	1.792	0.7	5	0.24	0.165	0.873	0.43	1.74	0.7	0.558	1.983	0.87	4.89	0.116	0.84
731.6	1.868	0.66	5.46	0.24	0.165	0.798	0.32	1.93	0.617	0.549	1.975	0.77	5.51	0.17	0.869
716.56	1.568	0.75	3.45	0.241	0.165	0.604	0.31	1.11	0.117	0.414	2.14	1.08	4.6	0.0375	0.626
610.54	0.521	0.16	1.52	0.245	0.167	1.088	0.42	2.87	0.863	0.605	0.667	0.24	1.8	0.428	0.922
842.72	0.713	0.39	1.25	0.246	0.167	1.206	0.76	1.94	0.429	0.502	0.691	0.39	1.19	0.191	0.884
219.21	2.685	0.52	15.41	0.246	0.167	1.634	0.47	5.9	0.443	0.502	1.079	0.28	4.1	0.91	0.999
796.62	1.753	0.69	4.72	0.247	0.167	0.821	0.36	1.82	0.627	0.549	2.171	0.85	6.12	0.121	0.84
559.54	2.531	0.55	13.49	0.248	0.167	2.271	0.69	8.22	0.188	0.454	0.924	0.27	3.18	0.899	0.999
718.65	1.704	0.7	4.39	0.248	0.167	1.02	0.48	2.16	0.958	0.633	1.674	0.6	5.08	0.338	0.922
313.27	0.544	0.18	1.49	0.251	0.168	0.988	0.43	2.29	0.977	0.635	0.785	0.32	1.9	0.594	0.999
796.58	1.694	0.69	4.33	0.252	0.168	1.071	0.48	2.35	0.864	0.605	1.064	0.43	2.65	0.893	0.999
373.5	1.583	0.74	3.63	0.253	0.169	0.983	0.48	2.03	0.963	0.633	2.321	1.05	5.59	0.0467	0.637
926.81	1.806	0.65	5.2	0.258	0.171	1.175	0.47	2.93	0.726	0.564	1.519	0.54	4.38	0.427	0.922
577.56	2.241	0.56	9.62	0.259	0.172	2.559	0.91	8.5	0.0924	0.414	1.252	0.49	3.24	0.637	0.999
155.1	2.288	0.55	10.3	0.26	0.172	1.569	0.51	5.01	0.436	0.502	1.106	0.32	3.83	0.872	0.999
758.22	1.796	0.66	5.2	0.261	0.172	1.49	0.69	3.32	0.316	0.469	1.023	0.46	2.28	0.956	0.999
227.12	2.02	0.6	7.31	0.262	0.172	1.658	0.6	4.74	0.331	0.469	0.902	0.31	2.6	0.847	0.999
601.52	1.596	0.72	3.77	0.263	0.172	1.2	0.56	2.59	0.636	0.549	1.686	0.73	4.08	0.231	0.922
766.69	0.73	0.41	1.26	0.265	0.173	1.103	0.7	1.75	0.672	0.553	0.847	0.54	1.31	0.465	0.953
859.77	2.355	0.57	12.11	0.266	0.173	0.999	0.38	2.49	0.998	0.637	2.188	0.76	8.1	0.188	0.883
900.8	1.601	0.71	3.81	0.266	0.173	1.241	0.6	2.63	0.565	0.528	1.63	0.73	3.77	0.237	0.922
202.25	0.61	0.24	1.43	0.269	0.174	0.395	0.15	0.97	0.0505	0.381	0.89	0.4	1.94	0.769	0.999
521.46	0.644	0.29	1.4	0.272	0.175	1.233	0.62	2.53	0.555	0.525	0.77	0.39	1.48	0.44	0.922
820.59	0.667	0.32	1.37	0.274	0.176	0.656	0.33	1.27	0.221	0.454	0.643	0.32	1.26	0.206	0.892
744.59	1.616	0.69	3.98	0.276	0.177	0.685	0.33	1.36	0.286	0.454	2.309	1.08	5.36	0.0387	0.626
824.68	0.657	0.3	1.4	0.277	0.177	1.096	0.56	2.16	0.786	0.585	0.952	0.48	1.87	0.885	0.999
523.47	2.21	0.54	9.83	0.278	0.177	1.282	0.47	3.55	0.626	0.549	1.052	0.36	3.14	0.927	0.999
758.56	3.088	0.43	26.75	0.28	0.178	0.819	0.17	4.06	0.805	0.586	3.422	0.58	23.44	0.188	0.883
808.58	2.238	0.56	11.01	0.282	0.179	1.077	0.38	3.09	0.888	0.611	2.413	0.7	9.04	0.173	0.875
865.58	0.533	0.16	1.64	0.285	0.18	0.285	0.1	0.75	0.0155	0.218	2.062	0.77	5.83	0.158	0.858
972.77	2.144	0.53	9.35	0.288	0.181	1.807	0.6	5.67	0.296	0.454	0.86	0.25	2.91	0.808	0.999
916.71	2.255	0.52	10.88	0.289	0.181	1.827	0.62	5.69	0.281	0.454	0.802	0.28	2.25	0.676	0.999
714.62	0.512	0.14	1.73	0.289	0.181	0.448	0.15	1.25	0.137	0.438	0.763	0.29	2	0.582	0.999
818.72	0.691	0.34	1.37	0.29	0.181	1.12	0.64	2	0.693	0.558	0.891	0.48	1.64	0.711	0.999
838.78	0.597	0.22	1.52	0.29	0.181	1.14	0.57	2.28	0.707	0.559	0.702	0.31	1.48	0.367	0.922
519.51	2.142	0.54	9.47	0.291	0.181	2.068	0.66	7.07	0.225	0.454	0.983	0.32	3.04	0.975	0.999
732.55	0.658	0.29	1.4	0.293	0.181	0.496	0.22	1.02	0.067	0.389	1.187	0.51	2.85	0.693	0.999
768.59	1.736	0.63	5.1	0.295	0.182	0.827	0.37	1.81	0.634	0.549	1.539	0.58	4.23	0.388	0.922
668.49	1.261	0.82	1.97	0.296	0.182	1.578	1.02	2.6	0.0548	0.381	0.787	0.49	1.2	0.294	0.922
121.1	2.061	0.53	8.4	0.297	0.182	1.502	0.5	4.69	0.473	0.519	1.029	0.31	3.41	0.963	0.999
357.16	1.853	0.7	7.02	0.3	0.184	1.429	0.44	4.84	0.553	0.525	1.398	0.62	3.89	0.451	0.933
801.68	0.54	0.16	1.7	0.301	0.184	0.448	0.15	1.2	0.121	0.414	0.826	0.27	2.47	0.731	0.999
771.64	0.661	0.29	1.44	0.302	0.184	0.891	0.45	1.75	0.733	0.566	0.698	0.33	1.44	0.334	0.922
752.56	1.638	0.65	4.36	0.303	0.184	0.907	0.46	1.78	0.775	0.585	1.406	0.69	3.01	0.356	0.922
729.59	1.979	0.55	7.65	0.303	0.184	0.796	0.26	2.35	0.679	0.553	1.829	0.57	6.23	0.314	0.922
685.54	2.296	0.49	12.27	0.305	0.184	1.445	0.37	5.76	0.596	0.539	1.349	0.33	5.9	0.679	0.999
600.55	1.992	0.53	7.78	0.306	0.184	1.295	0.44	3.78	0.63	0.549	1.225	0.43	3.54	0.701	0.999
193.12	2.159	0.5	10	0.307	0.185	1.758	0.54	5.92	0.35	0.472	0.952	0.29	3.15	0.936	0.999
686.56	2.323	0.46	12.67	0.31	0.186	1.769	0.5	6.61	0.381	0.481	0.944	0.23	3.8	0.935	0.999
577.52	0.631	0.25	1.52	0.315	0.188	0.994	0.52	1.9	0.984	0.636	0.931	0.47	1.8	0.831	0.999
744.55	0.67	0.3	1.46	0.316	0.189	0.767	0.36	1.62	0.486	0.521	0.973	0.48	1.99	0.939	0.999
167.1	2.033	0.52	8.75	0.317	0.189	2.066	0.69	6.61	0.204	0.454	0.868	0.27	2.76	0.809	0.999
863.56	0.554	0.17	1.76	0.319	0.189	0.487	0.18	1.27	0.147	0.448	1.541	0.55	4.46	0.411	0.922
383.37	1.361	0.75	2.56	0.319	0.189	1.179	0.7	2.02	0.541	0.525	1.347	0.69	2.71	0.388	0.922
209.12	2.166	0.49	10.73	0.32	0.189	1.54	0.48	5.13	0.471	0.519	0.997	0.31	3.15	0.996	1
789	1.921	0.53	7.37	0.324	0.19	1.51	0.53	4.38	0.437	0.502	1.026	0.34	3.08	0.963	0.999
906.84	0.712	0.35	1.4	0.324	0.19	0.919	0.53	1.58	0.757	0.579	0.976	0.59	1.59	0.924	0.999
848.77	0.581	0.19	1.71	0.325	0.19	0.983	0.4	2.46	0.971	0.635	0.779	0.28	2.12	0.624	0.999
822.58	1.916	0.54	7.52	0.325	0.19	0.682	0.25	1.81	0.446	0.502	2.46	0.77	9.33	0.154	0.848
575.5	0.539	0.15	1.81	0.326	0.19	0.993	0.37	2.68	0.988	0.636	0.736	0.26	2.04	0.556	0.996
627.53	1.777	0.55	5.82	0.333	0.193	0.788	0.3	1.96	0.613	0.549	1.768	0.62	5.43	0.294	0.922
754.69	2.127	0.46	10.63	0.338	0.196	2.592	0.83	9.15	0.114	0.414	0.598	0.15	2.09	0.435	0.922
383.37	1.324	0.76	2.44	0.34	0.196	1.179	0.74	1.92	0.496	0.523	1.333	0.74	2.45	0.339	0.922
603.53	1.786	0.55	6.12	0.34	0.196	1.492	0.59	3.95	0.407	0.492	0.955	0.34	2.63	0.929	0.999
188.32	1.734	0.56	5.65	0.343	0.197	0.821	0.29	2.28	0.704	0.559	1.849	0.6	6.13	0.293	0.922
810.6	1.666	0.58	5.01	0.346	0.198	1.222	0.48	3.13	0.672	0.553	0.965	0.32	2.84	0.948	0.999
897.73	1.757	0.55	5.95	0.346	0.198	1.048	0.41	2.72	0.922	0.624	1.484	0.57	4	0.422	0.922
383.37	1.365	0.72	2.7	0.348	0.198	1.125	0.64	2	0.682	0.553	1.236	0.66	2.4	0.516	0.968
774.6	1.69	0.58	5.34	0.348	0.198	0.98	0.39	2.42	0.964	0.633	1.343	0.45	4.22	0.599	0.999
645.56	1.859	0.52	7.21	0.348	0.198	0.453	0.15	1.28	0.149	0.448	2.678	0.91	8.76	0.0843	0.745
765.3	0.716	0.34	1.47	0.354	0.2	0.728	0.34	1.53	0.404	0.492	0.931	0.46	1.94	0.842	0.999
825.68	1.656	0.58	5.05	0.355	0.2	0.711	0.28	1.75	0.463	0.513	1.875	0.7	5.37	0.223	0.92
267.15	1.784	0.51	6.4	0.359	0.202	1.635	0.6	4.7	0.344	0.471	0.876	0.29	2.61	0.812	0.999
787.66	1.782	0.52	6.44	0.361	0.202	0.717	0.26	1.87	0.501	0.525	1.83	0.63	5.63	0.273	0.922
862.78	0.602	0.2	1.78	0.361	0.202	1.109	0.49	2.54	0.801	0.585	0.636	0.26	1.48	0.298	0.922
575.5	2.069	0.45	10.61	0.362	0.202	1.516	0.39	6.03	0.546	0.525	1.899	0.4	9.52	0.42	0.922
205.81	0.703	0.32	1.51	0.37	0.207	0.544	0.27	1.01	0.0636	0.381	1.574	0.82	3.17	0.185	0.883
682.58	1.735	0.52	6.07	0.374	0.208	1.652	0.62	4.65	0.324	0.469	0.902	0.32	2.54	0.845	0.999
828.55	0.604	0.19	1.82	0.377	0.209	0.738	0.26	2.02	0.557	0.525	0.54	0.19	1.42	0.22	0.919
341.19	1.757	0.52	6.69	0.382	0.211	1.257	0.46	3.59	0.658	0.551	1.219	0.39	3.96	0.736	0.999
656.58	1.459	0.65	3.72	0.388	0.214	1.891	0.93	4.3	0.0962	0.414	1.041	0.58	1.89	0.891	0.999
816.7	0.804	0.48	1.32	0.389	0.214	1.106	0.74	1.67	0.628	0.549	0.969	0.61	1.53	0.893	0.999
827.7	1.488	0.6	3.85	0.395	0.217	0.478	0.22	0.98	0.0511	0.381	1.805	0.86	4.02	0.128	0.84
496.34	1.417	0.64	3.29	0.399	0.219	1.457	0.76	2.89	0.265	0.454	0.792	0.4	1.55	0.495	0.96
783.63	1.482	0.59	3.81	0.401	0.219	0.707	0.3	1.59	0.409	0.492	1.562	0.7	3.65	0.286	0.922
716.52	0.618	0.19	1.91	0.412	0.225	0.78	0.33	1.8	0.563	0.528	1.218	0.51	2.96	0.654	0.999
680.63	1.303	0.7	2.53	0.414	0.225	1.159	0.69	1.98	0.581	0.534	1.343	0.71	2.6	0.366	0.922
339.29	0.661	0.23	1.77	0.417	0.226	1.041	0.47	2.35	0.922	0.624	0.83	0.33	2.03	0.684	0.999
898.78	1.304	0.69	2.56	0.422	0.229	1.153	0.65	2.06	0.623	0.549	1.361	0.72	2.62	0.341	0.922
684.61	1.266	0.72	2.34	0.425	0.229	1.727	1.02	3.16	0.054	0.381	0.979	0.62	1.52	0.926	0.999
784.58	1.825	0.41	8.33	0.426	0.229	1.159	0.32	4.21	0.82	0.59	1.631	0.38	7.57	0.518	0.968
928.83	1.366	0.64	3.03	0.428	0.23	0.975	0.46	2.04	0.946	0.633	1.749	0.81	3.98	0.164	0.861
880.83	0.766	0.39	1.48	0.431	0.231	1.069	0.65	1.78	0.794	0.585	0.872	0.52	1.42	0.585	0.999
924.8	0.654	0.21	1.68	0.432	0.231	0.93	0.42	2.02	0.855	0.604	0.761	0.36	1.42	0.43	0.922
718.54	1.364	0.62	3.04	0.432	0.231	0.924	0.52	1.62	0.783	0.585	1.639	0.83	3.47	0.169	0.869
756.55	0.701	0.28	1.7	0.435	0.231	0.879	0.41	1.85	0.735	0.566	0.675	0.27	1.61	0.38	0.922
197.08	1.457	0.56	3.92	0.441	0.233	0.595	0.22	1.56	0.297	0.454	1.968	0.72	5.75	0.197	0.888
838.63	1.417	0.58	3.51	0.442	0.233	1.575	0.71	3.57	0.264	0.454	0.848	0.34	2.07	0.715	0.999
773.65	0.669	0.23	1.83	0.442	0.233	0.548	0.22	1.28	0.17	0.454	0.937	0.37	2.34	0.887	0.999
876.72	1.368	0.62	3.15	0.445	0.234	1.727	0.88	3.58	0.124	0.414	1.013	0.44	2.39	0.976	0.999
874.78	1.803	0.41	9.01	0.45	0.236	2.538	0.67	10.62	0.18	0.454	1.048	0.25	4.41	0.948	0.999
430.38	1.675	0.44	6.8	0.454	0.238	0.683	0.21	2.12	0.511	0.525	2.273	0.61	9.18	0.231	0.922
738.66	0.846	0.54	1.31	0.456	0.238	1.119	0.77	1.65	0.557	0.525	0.931	0.65	1.33	0.695	0.999
858.75	0.734	0.31	1.65	0.459	0.238	1.314	0.67	2.64	0.432	0.502	0.599	0.26	1.29	0.203	0.892
619.54	0.592	0.14	2.38	0.46	0.238	0.536	0.15	1.82	0.325	0.469	0.821	0.22	3.03	0.766	0.999
325.19	1.284	0.68	2.61	0.461	0.238	0.945	0.53	1.73	0.847	0.601	1.435	0.74	2.85	0.28	0.922
809.65	1.333	0.63	2.97	0.462	0.238	0.876	0.45	1.69	0.693	0.558	1.593	0.78	3.39	0.21	0.892
708.55	0.624	0.17	2.18	0.462	0.238	0.186	0.05	0.62	0.00993	0.208	1.724	0.58	5.42	0.333	0.922
719.58	0.627	0.17	2.14	0.462	0.238	0.465	0.15	1.31	0.164	0.454	0.831	0.31	2.19	0.708	0.999
760.58	1.731	0.39	7.88	0.468	0.241	0.6	0.17	1.98	0.408	0.492	3.42	0.68	20.62	0.151	0.848
788.22	1.317	0.62	2.86	0.474	0.243	0.744	0.38	1.42	0.375	0.479	1.476	0.73	3.13	0.286	0.922
828.7	0.654	0.2	2.1	0.474	0.243	0.938	0.37	2.38	0.89	0.611	1.102	0.4	3.08	0.85	0.999
689.56	1.588	0.45	5.94	0.476	0.243	0.653	0.24	1.74	0.398	0.489	1.351	0.44	4.26	0.598	0.999
884.78	0.689	0.23	1.87	0.48	0.245	0.75	0.32	1.72	0.501	0.525	1.135	0.47	2.76	0.776	0.999
231.13	1.574	0.45	5.84	0.482	0.245	1.588	0.7	4.03	0.29	0.454	0.87	0.33	2.12	0.763	0.999
621.55	1.469	0.5	4.47	0.484	0.246	1.327	0.58	3.16	0.507	0.525	0.979	0.39	2.43	0.964	0.999
673.53	0.723	0.28	1.8	0.485	0.246	0.718	0.29	1.71	0.455	0.511	0.745	0.29	1.91	0.54	0.989
718.57	1.428	0.53	4.03	0.487	0.246	0.835	0.37	1.85	0.658	0.551	1.461	0.56	3.95	0.44	0.922
948.8	1.366	0.57	3.45	0.49	0.247	0.884	0.42	1.86	0.744	0.571	1.462	0.68	3.28	0.337	0.922
736.64	0.869	0.58	1.3	0.493	0.248	1.074	0.76	1.52	0.685	0.555	1.001	0.72	1.39	0.993	1
601.52	1.645	0.41	7.4	0.493	0.248	2.278	0.65	8.74	0.208	0.454	1.023	0.24	4.33	0.975	0.999
812.61	0.717	0.27	1.89	0.496	0.248	1.411	0.48	4.21	0.528	0.525	0.57	0.21	1.49	0.258	0.922
701.56	1.584	0.42	6.23	0.497	0.248	0.72	0.23	2.18	0.562	0.528	1.715	0.48	6.49	0.412	0.922
740.52	1.518	0.45	5.19	0.498	0.248	0.903	0.37	2.17	0.819	0.59	1.676	0.59	4.9	0.331	0.922
844.74	0.733	0.29	1.81	0.502	0.249	1.381	0.67	2.96	0.39	0.484	0.676	0.27	1.62	0.386	0.922
818.6	0.731	0.28	1.81	0.507	0.252	0.56	0.25	1.19	0.144	0.446	0.91	0.42	1.94	0.807	0.999
910.79	1.24	0.65	2.44	0.518	0.257	0.966	0.57	1.6	0.893	0.611	1.187	0.63	2.34	0.597	0.999
233.88	0.709	0.24	2.01	0.52	0.257	0.456	0.17	1.15	0.102	0.414	1.1	0.42	2.91	0.845	0.999
818.6	0.75	0.3	1.82	0.523	0.258	0.511	0.22	1.13	0.106	0.414	0.973	0.46	2.07	0.943	0.999
726.66	1.445	0.45	4.76	0.534	0.263	1.877	0.79	4.91	0.167	0.454	0.715	0.26	1.79	0.49	0.96
750.66	0.635	0.14	2.57	0.536	0.263	2.099	0.73	6.97	0.191	0.454	0.331	0.09	1.04	0.072	0.737
860.76	0.737	0.27	1.92	0.537	0.263	1.343	0.55	3.37	0.517	0.525	0.613	0.23	1.56	0.311	0.922
339.29	1.391	0.5	4.24	0.54	0.264	2.064	0.85	5.42	0.12	0.414	0.839	0.34	2.03	0.694	0.999
846.75	0.716	0.24	2.12	0.543	0.265	1.935	0.72	5.66	0.205	0.454	0.528	0.18	1.51	0.239	0.922
768.7	0.803	0.39	1.62	0.545	0.265	1.355	0.8	2.38	0.27	0.454	0.765	0.42	1.32	0.347	0.922
924.8	1.395	0.47	4.23	0.548	0.266	0.975	0.37	2.54	0.959	0.633	1.646	0.53	5.34	0.39	0.922
902.73	0.659	0.16	2.49	0.552	0.267	0.903	0.26	3.05	0.869	0.605	0.845	0.27	2.58	0.768	0.999
575.5	1.33	0.53	3.59	0.553	0.267	1.282	0.62	2.73	0.505	0.525	1.218	0.52	2.92	0.65	0.999
952.83	0.734	0.24	2.14	0.56	0.27	0.816	0.26	2.57	0.727	0.564	0.873	0.34	2.27	0.77	0.999
896.77	1.145	0.73	1.83	0.561	0.27	1.197	0.82	1.78	0.36	0.478	1.079	0.68	1.74	0.749	0.999
577.52	1.619	0.32	8.67	0.563	0.27	1.041	0.27	4.06	0.953	0.633	1.702	0.39	7.8	0.479	0.96
708.14	1.231	0.61	2.56	0.563	0.27	0.674	0.34	1.3	0.245	0.454	1.519	0.77	3.26	0.248	0.922
184.07	1.796	0.25	14.09	0.564	0.27	0.589	0.13	2.56	0.485	0.521	2.41	0.48	13.26	0.295	0.922
910.79	1.495	0.37	6.1	0.567	0.271	0.407	0.11	1.42	0.167	0.454	4.964	1.21	24.76	0.0355	0.626
397.38	1.194	0.64	2.27	0.575	0.273	1.009	0.59	1.73	0.974	0.635	1.083	0.57	2.08	0.807	0.999
857.76	1.518	0.36	7.02	0.576	0.273	1.796	0.5	6.76	0.371	0.479	1.181	0.28	5.03	0.819	0.999
187.09	1.297	0.5	3.42	0.576	0.273	1.302	0.57	3.27	0.542	0.525	0.931	0.31	2.8	0.896	0.999
894.75	1.104	0.78	1.59	0.583	0.276	1.1	0.81	1.5	0.541	0.525	1.13	0.79	1.64	0.506	0.966
632.63	0.662	0.14	2.95	0.589	0.278	0.697	0.18	2.6	0.592	0.537	0.99	0.29	3.43	0.988	1
872.77	1.304	0.49	3.6	0.595	0.28	1.718	0.76	4.1	0.201	0.454	0.916	0.35	2.36	0.855	0.999
854.71	0.626	0.1	3.37	0.598	0.281	0.876	0.22	3.47	0.849	0.602	0.812	0.13	4.7	0.817	0.999
195.09	0.842	0.44	1.6	0.601	0.281	0.987	0.6	1.63	0.958	0.633	1.011	0.61	1.65	0.965	0.999
830.57	0.747	0.25	2.26	0.601	0.281	0.544	0.21	1.31	0.184	0.454	1.306	0.44	4.04	0.634	0.999
886.75	1.244	0.55	2.91	0.602	0.281	1.031	0.53	2.03	0.929	0.626	1.188	0.62	2.36	0.611	0.999
549.49	0.746	0.24	2.28	0.603	0.281	0.828	0.33	2.05	0.681	0.553	1.032	0.38	2.82	0.951	0.999
884.77	0.815	0.37	1.78	0.605	0.282	1.198	0.62	2.35	0.59	0.537	0.67	0.3	1.45	0.315	0.922
369.35	1.528	0.31	8.38	0.611	0.283	1.368	0.36	5.25	0.641	0.55	0.606	0.13	2.62	0.502	0.963
926.81	1.279	0.5	3.44	0.613	0.284	1.221	0.52	2.96	0.649	0.55	1.352	0.52	3.57	0.533	0.981
669.56	1.473	0.33	7.1	0.615	0.284	0.952	0.23	3.74	0.944	0.633	1.592	0.37	7.53	0.538	0.987
373.5	0.842	0.42	1.68	0.616	0.284	1.226	0.7	2.2	0.478	0.52	0.66	0.31	1.37	0.27	0.922
930.84	1.209	0.56	2.64	0.628	0.289	0.716	0.33	1.51	0.387	0.483	1.789	0.84	4.08	0.144	0.84
728.56	1.23	0.52	2.9	0.63	0.289	0.924	0.47	1.82	0.819	0.59	1.345	0.65	2.88	0.43	0.922
914.82	1.266	0.48	3.44	0.633	0.29	0.993	0.41	2.41	0.987	0.636	1.467	0.58	3.87	0.424	0.922
898.78	0.76	0.23	2.39	0.643	0.294	0.882	0.35	2.22	0.788	0.585	1.214	0.45	3.31	0.698	0.999
629.55	1.285	0.45	3.91	0.645	0.295	0.672	0.33	1.25	0.227	0.454	1.483	0.75	3.45	0.302	0.922
764.61	1.317	0.41	4.56	0.649	0.296	0.614	0.23	1.56	0.313	0.468	1.982	0.66	6.5	0.236	0.922
161.13	0.742	0.19	2.85	0.66	0.3	0.599	0.15	2.21	0.446	0.502	0.712	0.15	3.28	0.657	0.999
889.57	1.302	0.39	4.39	0.666	0.302	0.792	0.34	1.81	0.573	0.532	1.354	0.57	3.59	0.508	0.966
716.63	1.279	0.41	4.04	0.668	0.302	0.845	0.33	2.12	0.72	0.562	1.104	0.39	3.2	0.852	0.999
734.56	1.358	0.33	5.8	0.673	0.304	0.465	0.14	1.49	0.204	0.454	2.284	0.6	9.46	0.235	0.922
850.7	0.813	0.3	2.2	0.68	0.306	1.381	0.61	3.25	0.445	0.502	0.821	0.32	2.1	0.679	0.999
832.58	0.809	0.29	2.26	0.681	0.306	0.639	0.24	1.62	0.348	0.472	0.91	0.36	2.31	0.842	0.999
864.69	1.265	0.41	4	0.683	0.307	0.61	0.22	1.63	0.33	0.469	1.496	0.56	4.2	0.429	0.922
831.74	0.811	0.29	2.3	0.688	0.308	0.925	0.39	2.21	0.858	0.604	1.006	0.38	2.65	0.989	0.989
429.37	1.178	0.53	2.68	0.689	0.308	0.717	0.35	1.46	0.359	0.478	1.748	0.76	4.2	0.195	0.888
855.74	1.202	0.49	3.08	0.691	0.308	1.498	0.7	3.33	0.302	0.457	0.985	0.4	2.4	0.972	0.999
860.75	1.288	0.37	4.62	0.691	0.308	1.09	0.35	3.4	0.88	0.608	0.868	0.28	2.71	0.804	0.999
195.25	0.837	0.34	2.02	0.692	0.308	0.558	0.22	1.32	0.192	0.454	1.247	0.5	3.17	0.635	0.999
770.57	1.349	0.3	6.25	0.695	0.308	0.915	0.29	2.87	0.879	0.608	1.103	0.3	4.2	0.883	0.999
634.54	1.177	0.51	2.84	0.703	0.311	1.483	0.77	3	0.25	0.454	0.873	0.38	1.98	0.746	0.999
201.08	0.851	0.35	1.9	0.705	0.311	0.436	0.17	0.95	0.0559	0.381	2.712	0.84	9.59	0.104	0.795
397.38	1.135	0.58	2.25	0.709	0.313	0.877	0.48	1.57	0.658	0.551	1.287	0.66	2.6	0.466	0.953
599.5	1.193	0.47	3.18	0.713	0.313	1.564	0.74	3.48	0.252	0.454	0.853	0.32	2.21	0.743	0.999
568.34	0.86	0.38	1.95	0.713	0.313	0.943	0.44	1.99	0.877	0.608	0.741	0.37	1.46	0.386	0.922
640.6	1.181	0.47	2.97	0.719	0.315	0.518	0.22	1.11	0.109	0.414	2.177	0.91	5.76	0.0941	0.749
520.34	1.148	0.53	2.64	0.732	0.32	0.747	0.42	1.21	0.261	0.454	1.409	0.84	2.82	0.252	0.922
670.65	1.195	0.43	3.51	0.735	0.321	0.669	0.29	1.52	0.341	0.469	1.551	0.61	4.16	0.362	0.922
991.92	1.132	0.54	2.36	0.736	0.321	0.541	0.27	0.99	0.0626	0.381	2.061	1.01	4.67	0.0625	0.686
339.29	1.183	0.44	3.22	0.738	0.321	1.16	0.52	2.66	0.72	0.562	1.014	0.43	2.39	0.974	0.999
744.55	0.84	0.29	2.39	0.742	0.322	0.754	0.31	1.82	0.533	0.525	0.853	0.3	2.38	0.76	0.999
369.35	1.248	0.34	5.01	0.744	0.322	0.693	0.22	2.11	0.519	0.525	1.355	0.39	4.9	0.632	0.999
782.56	1.119	0.56	2.3	0.752	0.325	0.935	0.5	1.75	0.832	0.595	1.507	0.73	3.29	0.279	0.922
601.52	1.184	0.42	3.54	0.753	0.325	1.858	0.8	4.65	0.164	0.454	0.739	0.3	1.77	0.497	0.96
664.6	0.808	0.21	3.17	0.754	0.325	0.536	0.14	1.87	0.337	0.469	1.512	0.41	6.24	0.546	0.992
780.7	0.828	0.23	2.74	0.76	0.327	1.766	0.71	4.74	0.232	0.454	0.55	0.18	1.5	0.264	0.922
647.57	0.838	0.26	2.72	0.765	0.328	0.884	0.27	2.84	0.835	0.595	0.958	0.29	3.24	0.943	0.999
852.71	1.232	0.32	5.06	0.766	0.328	1.823	0.54	6.55	0.339	0.469	0.948	0.24	3.83	0.939	0.999
212.94	1.144	0.47	2.89	0.768	0.328	0.8	0.38	1.64	0.544	0.525	1.332	0.61	3	0.473	0.96
746.57	0.846	0.26	2.61	0.773	0.329	0.609	0.23	1.5	0.29	0.454	1.143	0.39	3.5	0.808	0.999
740.67	0.922	0.52	1.6	0.773	0.329	1.279	0.81	2.06	0.295	0.454	0.877	0.55	1.36	0.565	0.999
876.79	1.257	0.26	6.45	0.778	0.331	1.364	0.37	5.3	0.643	0.55	1.072	0.29	4.11	0.917	0.999
799.66	0.879	0.33	2.27	0.789	0.335	1.582	0.76	3.42	0.227	0.454	0.445	0.17	1.07	0.0846	0.745
816.39	1.116	0.48	2.6	0.797	0.337	1.06	0.49	2.27	0.879	0.608	0.86	0.37	1.91	0.712	0.999
752.68	0.857	0.25	2.81	0.798	0.337	1.683	0.7	4.31	0.255	0.454	0.653	0.24	1.63	0.378	0.922
878.75	0.907	0.41	1.99	0.8	0.337	0.883	0.44	1.71	0.716	0.562	1.082	0.56	2.18	0.816	0.999
792.29	1.094	0.52	2.23	0.802	0.338	0.762	0.38	1.42	0.411	0.493	1.252	0.69	2.36	0.465	0.953
810.75	0.841	0.21	3.31	0.804	0.338	2.306	0.75	7.78	0.156	0.453	0.299	0.07	1.12	0.0897	0.749
675.54	0.858	0.24	3.01	0.809	0.339	0.421	0.14	1.22	0.119	0.414	1.115	0.36	3.51	0.85	0.999
912.8	0.934	0.53	1.71	0.812	0.34	1.329	0.77	2.52	0.336	0.469	0.617	0.25	1.46	0.277	0.922
149.06	0.93	0.5	1.71	0.816	0.341	1.267	0.71	2.32	0.43	0.502	0.825	0.47	1.4	0.483	0.96
337.27	1.118	0.43	3.03	0.82	0.342	1.406	0.64	3.19	0.398	0.489	0.894	0.38	2.09	0.794	0.999
676.64	0.84	0.17	3.94	0.825	0.343	0.86	0.21	3.49	0.832	0.595	0.935	0.24	3.65	0.921	0.999
870.75	0.927	0.45	1.88	0.832	0.346	1.482	0.82	2.79	0.203	0.454	0.767	0.36	1.57	0.47	0.959
904.75	0.916	0.4	2.26	0.834	0.346	0.74	0.3	1.69	0.479	0.52	1.504	0.62	4.39	0.403	0.922
788.62	0.886	0.27	2.76	0.836	0.346	0.473	0.16	1.27	0.149	0.448	1.825	0.6	5.85	0.295	0.922
829.71	0.906	0.32	2.49	0.848	0.35	0.584	0.25	1.3	0.198	0.454	1.022	0.41	2.55	0.963	0.999
778.69	0.875	0.21	3.47	0.85	0.35	2.095	0.67	7.16	0.215	0.454	0.423	0.11	1.41	0.174	0.875
786.6	0.83	0.12	6.06	0.852	0.35	0.444	0.09	2	0.295	0.454	2.35	0.46	13.25	0.314	0.922
900.8	1.057	0.58	1.98	0.857	0.352	1.192	0.73	1.98	0.481	0.52	0.982	0.53	1.83	0.954	0.999
183.2	1.059	0.54	2.03	0.862	0.353	0.747	0.42	1.27	0.294	0.454	1.451	0.76	2.93	0.276	0.922
892.74	0.973	0.7	1.34	0.865	0.353	1.101	0.82	1.49	0.518	0.525	0.908	0.63	1.29	0.593	0.999
395.37	1.054	0.57	1.97	0.865	0.353	1.108	0.65	1.89	0.702	0.558	0.986	0.52	1.86	0.964	0.999
654.62	1.075	0.45	2.54	0.868	0.353	0.558	0.26	1.12	0.11	0.414	1.549	0.7	3.6	0.288	0.922
904.83	0.922	0.35	2.42	0.868	0.353	0.997	0.45	2.25	0.995	0.637	1.048	0.48	2.31	0.905	0.999
147.12	0.892	0.21	3.66	0.872	0.354	0.5	0.14	1.67	0.267	0.454	0.898	0.18	4.38	0.893	0.999
890.81	0.927	0.33	2.58	0.883	0.358	1.184	0.55	2.6	0.667	0.553	0.79	0.36	1.72	0.553	0.996
750.54	0.938	0.37	2.34	0.89	0.359	0.64	0.29	1.35	0.248	0.454	1.406	0.67	3.07	0.378	0.922
165.09	1.132	0.19	6.87	0.89	0.359	0.828	0.21	3.28	0.786	0.585	0.496	0.08	2.82	0.431	0.922
888.8	1.077	0.37	3.17	0.89	0.359	1.406	0.57	3.56	0.46	0.512	0.78	0.3	1.96	0.597	0.999
638.57	1.069	0.41	2.78	0.891	0.359	1.278	0.58	2.88	0.544	0.525	0.861	0.38	1.92	0.714	0.999
785.65	0.933	0.32	2.64	0.896	0.36	0.745	0.28	1.85	0.534	0.525	1.011	0.32	3.21	0.985	0.999
475.41	0.926	0.25	3.33	0.905	0.363	3.114	1.01	10.74	0.057	0.381	0.259	0.07	0.89	0.039	0.626
705.59	0.938	0.29	2.94	0.912	0.365	0.365	0.12	0.99	0.0564	0.381	2.048	0.64	7.06	0.238	0.922
733.62	1.051	0.42	2.61	0.913	0.365	0.283	0.1	0.69	0.00846	0.195	2.181	0.92	5.55	0.0858	0.745
415.21	1.061	0.34	3.15	0.915	0.365	1.391	0.6	3.39	0.445	0.502	0.633	0.19	1.88	0.425	0.922
387.18	1.04	0.43	2.38	0.927	0.369	0.983	0.49	1.97	0.961	0.633	0.859	0.36	2.01	0.727	0.999
397.38	1.024	0.6	1.77	0.93	0.369	0.944	0.6	1.49	0.803	0.585	1.108	0.66	1.89	0.698	0.999
603.53	0.922	0.14	5.79	0.931	0.369	0.83	0.19	3.62	0.802	0.585	1.205	0.26	5.67	0.81	0.999
841.7	1.051	0.32	3.41	0.934	0.37	0.436	0.15	1.19	0.117	0.414	1.771	0.57	5.89	0.332	0.922
772.58	1.043	0.35	3.2	0.94	0.371	0.59	0.22	1.55	0.29	0.454	1.371	0.48	4.07	0.558	0.996
413.18	1.031	0.42	2.37	0.944	0.372	0.907	0.45	1.8	0.779	0.585	0.905	0.38	2.09	0.815	0.999
764.76	1.046	0.29	3.84	0.945	0.372	1.921	0.64	6.27	0.255	0.454	0.589	0.15	2.2	0.436	0.922
950.82	1.044	0.3	3.65	0.946	0.372	0.414	0.13	1.2	0.114	0.414	1.411	0.53	3.83	0.489	0.96
243.21	0.963	0.25	3.7	0.955	0.375	0.467	0.11	1.78	0.274	0.454	1.3	0.3	5.97	0.726	0.999
181.5	1.022	0.45	2.35	0.958	0.375	0.63	0.3	1.26	0.199	0.454	2.049	0.91	4.89	0.0904	0.749
712.64	1.012	0.63	1.63	0.962	0.376	1.248	0.83	1.92	0.293	0.454	0.987	0.67	1.43	0.945	0.999
815.7	1.022	0.34	3.09	0.969	0.378	0.568	0.22	1.4	0.228	0.454	1.412	0.52	3.93	0.497	0.96
886.78	1.015	0.4	2.59	0.974	0.38	1.604	0.69	3.89	0.279	0.454	0.679	0.26	1.68	0.409	0.922
694.65	1.009	0.55	1.88	0.977	0.38	0.895	0.52	1.52	0.679	0.553	1.137	0.63	2.08	0.669	0.999
369.35	1.019	0.25	4.23	0.978	0.38	0.635	0.15	2.52	0.524	0.525	1.199	0.28	5.58	0.808	0.999
636.56	1.011	0.4	2.63	0.982	0.381	1.526	0.71	3.45	0.291	0.454	0.79	0.35	1.76	0.562	0.999
763.76	0.994	0.53	1.94	0.986	0.381	0.937	0.58	1.51	0.788	0.585	1.104	0.67	1.86	0.7	0.999
717.59	1.002	0.4	2.6	0.996	0.385	0.771	0.36	1.63	0.495	0.523	0.876	0.38	2.04	0.755	0.999
Supplementary Table 1. Logistic regression analyses results for AD versus controls, MCI versus controls and AD versus MCI, after adjusting for age, gender, number of APOE e4 alleles and batch. The order of the metabolite molecules is according to the AD versus controls p-value.
